# Supplementary material for: Using CPAP in COVID-19 patients outside of the intensive care setting: a comparison of survival and outcomes between dialysis and non-dialysis dependent patients
Source: BMC Nephrol. 2021 Apr 21;22:144. doi: 10.1186/s12882-021-02341-x (PMC8059117; doi:10.1186/s12882-021-02341-x)
Supplement: Supplementary file 1 — Additional file 1. [file 12882_2021_2341_MOESM1_ESM.xlsx]

## Sheet: Non dialysis
Study No	COVID AGE	Date of Swab	length of hospital admission	CPAP	CPAP days	Max PEEP	Max FiO2	Tolerated	Weaning days	Successfully weaned	Anticoagualted	Max Frequency	Max UF	Max UF 1 week	CFS	Discussed with ICU	ICU stay	PMHx Chronic Lung disease	PMHx IHD	Egfr	Outcome (Alive at D/C= 1, RIP = 0)	Max PCT	Surival days (Day 1 CPAP to Death/30 days)
10	72	April. 20	22	Y	7	5	60	Y	0	N	N	N/A	N/A	N/A	5	Y	N	N	Y	82	0	0.26	9
11	92	April. 20	11	y	7	5	60	y	0	N	N	N/A	N/A	N/A	4	N	N	Y	Y	>90	0	1.58	9
12	80	April. 20	11	Y	4	12	37	Y	1	Y	N	N/A	N/A	N/A	4	N	N	N	Y	>90	1	25.1	>30
13	84	April. 20	10	Y	3	15	53	Y	0	N	N	N/A	N/A	N/A	6	N	N	N	Y	>90	0	10.1	4
14	77	April. 20	8	Y	8	16	53	Y	0	N	N	N/A	N/A	N/A	2	Y	N	N	Y	57	0	0.43	8
15	89	April. 20	4	Y	1	10	53	N	0	N	N	N/A	N/A	N/A	3	Y	N	N	N	>90	0	-	1
16	83	April. 20	23	y	9	12	50	Y	6	Y	y	N/A	N/A	N/A	6	N	N	Y	Y	64	1	0.42	>30
17	80	April. 20	3	y	1	10	53	N	0	N	N	N/A	N/A	N/A	6	N	N	N	Y	>90	0	1.47	2
18	87	March.20	9	Y	5	15	35	Y	0	N	N	N/A	N/A	N/A	4	Y	N	Y	Y	70	0	-	8
19	75	April. 20	37	Y	13	10	53	Y	5	Y	Y	N/A	N/A	N/A	3	Y	N	N	N	84	1	0.14	>30
20	81	April. 20	7	Y	6	10	35	Y	0	N	N	N/A	N/A	N/A	5	N	N	N	N	50	0	0.17	5
21	85	April. 20	13	y	10	10	53	Y	0	N	n	N/A	N/A	N/A	4	N	N	N	Y	78	0	0.18	10
22	107	April. 20	6	Y	3	10	53	N	0	N	N	N/A	N/A	N/A	3	N	N	N	Y	11	0	1.93	5
23	112	April. 20	8	Y	5	12	50	Y	0	N	N	N/A	N/A	N/A	5	N	N	Y	Y	34	0	6.02	5

## Sheet: Dialysis
Study No.	COVID AGE	Date of Swab	length of hospital admission	CPAP	CPAP days	Max PEEP	Max FiO2	Tolerated	Weaning days	Successfully weaned	Lost access	Anticoagualted	Max Frequency	Max UF in 1 session	Max UF in 1 week	CFS	Discussed with ICU	ICU stay	PMHx Chronic Lung disease	PMHx IHD	(Alive at D/C= 1, RIP = 0)	Max PCT	Surival days (Day 1 CPAP to Death/30 days)
1	89	April. 20	25	Y	1	10	60	N	0	N	N	N	Extra session	1.5L	8.4	6	N	N	N	Y	1		>30
2	96	April. 20	15	Y	6	12	60	Y	2	Y	N	Y	Alt days	2L	6.9	3	N	N	N	Y	1		>30
3	102	April. 20	14	Y	14	12	60	Y	0	N	Y	Y	daily	1.5	3.2	5	Y	N	N	N	0	32.6	14
4	126	April. 20	26	Y	13	12	60	Y	4	Y	N	N	daily	4.5L	18.3	4	Y	Y	Y	y	1	3.33	>30
5	155	April. 20	26	Y	2	10	60	N	0	N	N	Y	Alt days	1.3L	4.6	7	N	N	N	Y	1	0.93	>30
6	103	April. 20	24	Y	15	16	60	Y	10	Y	Y	Y	Daily	1.5	8.4	6	N	N	N	y	1		>30
7	117	April. 20	36	Y	4	10	38	y	2	Y	Y	Y	3 x week	2L	6.6	6	N	N	Y	Y	1	3.89	>30
8	119	March. 20	24	Y	5	12	60	Y	2	N	N	N	Alt days	2.5L	18.9	6	N	N	N	N	1		>30
9	89	April. 20	49	Y	13	10	53	y	7	y	N	N	Daily	1.5L	6.3	6	N	N	N	Y	1	46	>30
